# Supplementary material for: Breeding Brown Pelicans Improve Foraging Performance as Energetic Needs Rise
Source: Sci Rep. 2020 Feb 3;10:1686. doi: 10.1038/s41598-020-58528-z (PMC6997155; doi:10.1038/s41598-020-58528-z)
Supplement: Supplementary file 1 — Supplementary Information. [file 41598_2020_58528_MOESM1_ESM.zip]

Archive with 3 entries (3 files):
- pelicans.html
- simulated.html
- SupplementReadme.pdf
